# Supplementary material for: A Narrative Review on the Pathophysiology of Preeclampsia
Source: Int J Mol Sci. 2024 Jul 10;25(14):7569. doi: 10.3390/ijms25147569 (PMC11277207; doi:10.3390/ijms25147569)
Supplement: Supplementary file 1 [file ijms-25-07569-s001.zip]

Archive with 1 entries (1 files):
- ijms-3083862-supplementary.pdf
